# Supplementary material for: The Effects of Physical Activity on Academic Performance in School-Aged Children: A Systematic Review
Source: Children (Basel). 2023 Jun 5;10(6):1019. doi: 10.3390/children10061019 (PMC10297707; doi:10.3390/children10061019)
Supplement: Supplementary file 1 [file children-10-01019-s001.zip]

Archive with 1 entries (1 files):
- children-2253835-supplementary.pdf
